# Supplementary material for: Yarrowia lipolytica as a Platform for Punicic Acid Production
Source: Int J Mol Sci. 2023 May 16;24(10):8823. doi: 10.3390/ijms24108823 (PMC10219088; doi:10.3390/ijms24108823)
Supplement: Supplementary file 1 [file ijms-24-08823-s001.zip]

Archive with 1 entries (1 files):
- ijms-2367383-supplementary.pdf
